# Supplementary material for: Influences of Kinesio Taping with Therapeutic Exercise in Patients with Low Back Pain
Source: Healthcare (Basel). 2021 Jul 22;9(8):927. doi: 10.3390/healthcare9080927 (PMC8394962; doi:10.3390/healthcare9080927)
Supplement: Supplementary file 1 [file healthcare-09-00927-s001.zip]

Archive with 1 entries (1 files):
- healthcare-1275013-supplementary.pdf
